# Supplementary material for: Novel Polymorphisms in Plasmodium falciparum ABC Transporter Genes Are Associated with Major ACT Antimalarial Drug Resistance
Source: PLoS One. 2011 May 25;6(5):e20212. doi: 10.1371/journal.pone.0020212 (PMC3102103; doi:10.1371/journal.pone.0020212)
Supplement: Table S1 — Comprehensive data of each isolate genotype and in vitro drug susceptibility values. (XLS) [file pone.0020212.s002.xls]

## Sheet: Table S1
Table S1: Comprehensive data of each isolate genotype and in vitro drug susceptibility values
		Genotype						in vitro drug susceptability test (DST) values
		after-DST			before-DST			ART				DHA				MQ				LUM
isolate code	Haplotype	F1390I	F1226Y	CNV	F1390I	F1226Y	CNV	IC50	StDev	IC90	StDev	IC50	StDev	IC90	StDev	IC50	StDev	IC90	StDev	IC50	StDev	IC90	StDev
1	IF1	I	F	0.5	I	F	1.9	1.9	0.5	6.4	0.6	0.4	0.1	0.8	0.2	16.5	0.9	55.7	4.3	2.2	0.3	7.9	4.4
2		I	F	0.7	I	F	1	2.9	1.2	6.1	2.5	1	0.5	2.6	2.1	33.8	11.8	72.6	17	6.1	2.1	13.6	5.7
3		I	F	0.9	I	F	1	1.9	0.2	4.7	1.1	0.4	0	0.8	0.3	44.4	8.8	109.2	16.1	4.7	0.7	11.3	2.6
4		I	F	1	I	F	0.8	3.3	1.4	10.2	2.7	2.1	1.5	4.9	2.5	19	5.9	70.1	30	3.2	1.5	10.8	2.5
5		I	F	1	I	F	1	1.9	0.7	8.6	2.4	0.7	0.3	2.7	1.3	23.5	6.7	67.7	18.4	4.4	1.4	12.6	2.9
6		I	F	1	I	F	0.9	4.6	1.1	14.2	10.6	1.3	0.4	7	6.5	39.4	5.9	126.9	91.4	7.3	2.3	30.5	6.8
7	FF1	F	F	0.9	F	F	0.8	11.5	3.9	22.9	6.7	3.5	1.6	6.9	3	193.2	51.6	316	80.3	23.7	10.8	36.7	13.2
8		F	F	0.9	F	F	1.1	2.6	0.4	10.4	2.6	1	0.2	2.8	0.7	24.5	8.2	82.7	16	5.5	2.7	18.3	5.7
9		F	F	0.9	F	F	1	6.1	1.4	12.1	2.8	1.6	0.8	4.6	2.8	52.7	6.4	105.9	10.2	14.3	3.9	28	5.4
10		F	F	0.9	F	F	0.9	2	0.5	5.3	0.4	0.3	0.1	0.6	0.1	26.4	4.9	74.8	9.8	2	0.1	5.3	2.5
11		F	F	1	F	F	0.9	3.4	0.7	9.1	0.7	1.3	0.4	4.1	1.7	50.9	14.2	98.7	12.4	4.1	1.7	11.3	2.6
12		F	F	1	F	F	0.9	6.7	1.6	13.6	4.8	1.2	0.4	2.6	1.7	103.6	35.2	191	60.2	22.6	7.4	43.1	3.5
13		F	F	1	F	F	1.1	1.9	0.3	7.4	0.8	0.4	0	1	0.3	18.8	2.7	67.9	4.2	2.5	0.6	8.3	3.9
14		F	F	1.3	F	F	1	8.1	2.2	21.2	1	0.6	0.2	1.6	0.8	31.7	5.7	72.8	14.7	4.2	0.9	11.7	1.5
15		F	F	1.4	F	F	1.1	2.3	0.8	10.8	3.9	1.3	0.4	7.9	2.8	19	2.6	77.8	55.9	3.9	0.9	10.4	3.3
16	FY1	F	Y	0.7	F	Y	1	8.8	3.3	18.4	10.6	2.5	1.3	6.9	4.5	68.1	15.4	142	28.9	11.9	4.3	24.3	6
17		F	Y	0.9	F	Y	0.9	2.5	0.6	6.4	1.5	0.4	0.1	0.7	0.3	23.2	4.5	87.6	19	2	0	5.1	1.2
18		F	Y	1.2	F	Y	1	3	1	6.7	3.1	1.2	0.4	2.9	1	56.2	12.5	120.9	25	10.8	2.8	26.7	7.1
19		F	Y	1.2	F	Y	1.1	7	2	15.1	3.9	1.7	0.7	3.4	1.8	63.9	17.7	115.1	14	11.9	5.2	21	6.6
20		F	Y	1.3	F	Y	1	3.5	0.6	12.2	2.7	1.5	0.5	5.1	2.4	50.7	26.3	110.1	34.5	16.6	8.1	33.4	11.5
21	FF2	F	F	1.9	F	F	2.1	7.8	2	18.6	4.6	0.7	0.2	2.3	1.5	179.4	22	359.6	91.5	13.4	1.5	26.7	3.6
22		F	F	2	F	F	1.8	4.3	1.5	10.8	2.6	0.4	0.1	1	0.3	87.3	18.6	205.8	60.6	8.2	1.6	16	3.2
23		F	F	2	F	F	1.9	2.9	0.5	12.8	1.9	0.4	0	1.6	0.8	67.3	11.7	193.4	25	5.1	1.7	15	7.4
24		F	F	3.1	F	F	2.6	18	5.2	28.1	6	4.5	1.1	10.1	3	193.5	13.4	290.8	27	32.1	4.7	46.3	1.2
25		F	F	3.1	F	F	2.5	15.7	4.4	27.4	4	2.5	0.6	7.1	2.4	176	30.5	290.2	32.5	27.1	6.5	45.4	1.7
26		F	F	3	F	F	2.5	8.5	1.8	21.6	9.3	1.2	0.3	4.3	3.2	183	56.3	338.1	120.2	9.5	9.7	32.1	17.3
27	FY2	F	Y	1.7	F	Y	1.7	15.1	8.2	27.6	13	1.3	0.5	4.9	2.2	159.5	52.1	243.4	7.2	23.2	6.9	42.2	4.2
28		F	Y	1.9	F	Y	1.8	8.6	0.9	15.7	1.6	1.3	0.4	4.4	4.3	155.1	22.1	260.7	20.9	16.6	4.6	41.5	4.3
29		F	Y	2	F	Y	1.8	3.1	1.2	12.4	2.3	0.4	0	1.7	0.8	75.8	20.5	204.5	27.5	7.3	1.3	20.3	5.3
30		F	Y	2.1	F	Y	1.8	19.5	3.4	33.4	7.4	1.3	0.9	3.1	2.8	261.7	116.3	388.4	111.2	29.3	10.5	44.3	9.9
31		F	Y	2.3	F	Y	1.9	18.3	5	32.3	8.4	1.6	0.1	6.6	3.9	173.6	36.9	276.1	57.2	34	5.6	47	1.3
32		F	Y	2.3	F	Y	2	10.6	2	23.1	2.6	0.8	0.2	3.6	0.9	116	22.6	302.8	79.7	6.5	2	18.7	3.6
33		F	Y	2.3	F	Y	1.6	13.3	4.6	21.8	2.9	2.5	0.8	6.9	1.2	147.1	12.9	240.3	27.5	25.9	8.3	37.7	10.4
34		F	Y	2.4	F	Y	2.2	5.3	1.7	16.4	2.5	0.6	0.1	1.6	0.1	198.3	28.4	434.3	57.5	7.9	2.3	23	4.5
35		F	Y	2.4	F	Y	2.3	10	3.8	20.2	3.4	1.1	0.1	5.1	2.4	109.8	23.5	203	25.6	15	5.1	31.8	9.9
36		F	Y	2.4	F	Y	1.8	19.5	4.6	31.5	7.4	5.3	1	13.1	4.7	270.8	77.2	397.7	75.2	40.8	5.5	48.3	1
37		F	Y	3	F	Y	2.7	15.3	0.9	27.5	0.4	2.1	0.3	7.6	3	120.4	8.8	217.4	45.5	18	4.7	36.3	6.3
38		F	Y	3	F	Y	2.9	9.8	1.1	17.7	4.9	0.8	0.2	1.6	0.5	224.3	37.5	417.9	64.6	14.4	2.5	30.6	5.7
39		F	Y	3.1	F	Y	2.5	8	2	19.1	2.8	0.9	0.3	2	0.5	147.2	37.7	296.3	53.7	16.8	5.4	44.5	7.9
40		F	Y	3.8	F	Y	3.5	11.9	4	22	3.6	1.2	0.3	2.7	1	175.9	59.5	365.3	72.9	17.6	6.1	54.5	21.1
41		F	Y	3.8	F	Y	3.5	16.8	4.2	28.4	5.6	3.2	1	12.6	7.9	180.5	36.8	284.5	60	25.3	7.2	44.2	2.9
42	IF2	I	F	1.7	I	F	1.6	1.2	0.3	8.1	1	0.4	0	1.6	0.9	23.8	4.8	135.7	31.8	2.3	0.4	12.3	3.2
43	IY1	I	Y	1	I	Y	1.8	8.7	2.2	17.4	4.1	1	0.2	2.6	0.4	97.7	33	185.5	75	18.4	8.6	38.5	7.4
44	Mix	F	Y=90%; F=10%	2.1	F	F	1.9	10.9	3.4	21.3	5.6	1.1	0.3	4	3	196.1	18.3	336.6	48.2	30.1	8.2	46.1	1.6
45		I=56%;F=44%	Y	1.1	I	Y	1	4.4	1.5	9.4	2.1	1	0.3	2.5	0.8	38.3	12	88	25.6	11.3	3.2	27.2	4.7
46		I=78%; F=22%	Y	2	F	Y	2.4	8.9	2.9	18.6	6.8	1.2	0.4	2.7	1	194.9	55.3	353.9	82.7	27.2	8.2	52.2	12.2
After-DST	Isolate genotype from DNA extracted after the performance of any in vitro drug susceptibility tests.
Before-DST	Isolate genotype from DNA extracted before the performance of all in vitro drug susceptibility tests
	Highlighted isolates polymorphisms that changed before and after in vitro adaptation
