# Supplementary material for: Novel Polymorphisms in Plasmodium falciparum ABC Transporter Genes Are Associated with Major ACT Antimalarial Drug Resistance
Source: PLoS One. 2011 May 25;6(5):e20212. doi: 10.1371/journal.pone.0020212 (PMC3102103; doi:10.1371/journal.pone.0020212)
Supplement: Table S2 — Relationship between average in vitro drugs tested IC's and relevant polymorphisms. (XLS) [file pone.0020212.s003.xls]

## Sheet: Table S2
Table S2: Relationship between average in vitro drugs tested IC's and relevant polymorphisms.
		Genotype after-DST
		pfmrp1 F1390I §			pfmdr1 F1226Y ¤			pfmdr1 CNV &
		F	I	P value*	F	Y	P value*	<1.5	>1.5	P value*
	Mean (StDev)	# 36	# 8		# 22	# 23		# 22	# 24
ART	IC50 nM	8.96 (5.52)	3.30 (2.43)	0.007	5.43 (4.60)0	10.08 (5.36)	0.003	4.50 (2.81)	10.97 (5.45)	<0.001
	IC90 nM	18.37 (7.86)	9.46 (4.34)	0.004	13.20 (7.04)	19.71 (7.77)	0.005	11.30 (5.16)	21.52 (6.95)	<0.001
DHA	IC50 nM	1.49 (1.15)	0.91 (0.59)	0.163	1.24 (1.08)	1.52 (1.07)	0.354	1.20 (0.77)	1.53 (1.27)	0.284
	IC90 nM	4.42 (3.14)	2.88 (2.12)	0.192	3.59 (2.71)	4.53 (3.25)	0.292	3.41 (2.25)	4.68 (3.44)	0.152
MQ	IC50 nM	121.71 (73.00)	37.26 (26.34)	0.003	73.08 (66.05)	135.17 (69.87)	0.004	49.80 (40.09)	159.05 (58.89)	<0.001
	IC90 nM	228.07 (112.64)	102.93 (44.68)	0.004	154.70 (101.34)	249.38 (109.23)	0.004	110.86 (58.22)	293.20 (79.02)	<0.001
LUM	IC50 nM	15.56 (10.25)	6.08 (5.29)	0.015	9.47 (8.93)	17.77 (9.37)	0.004	8.80 (6.75)	18.90 (10.46)	<0.001
	IC90 nM	29.89 (14.10)	17.19 (11.03)	0.022	20.62 (13.10)	34.49 (12.36)	0.001	19.82 (11.63)	35.71 (12.71)	<0.001
*: P values are also described also in Table 1
§: Cells shows average in vitro drugs tested IC’s and pfmrp1 F1390I polymorphism and in brackets the standard deviation. IC50 data representend in figure 4
¤: Cells shows average in vitro drugs tested IC’s and pfmdr1 F1226Y polymorphism and in brackets the standard deviation. IC50 data representend in figure 3
&: Cells shows average in vitro drugs tested IC’s and pfmdr1 CNV polymorphism and in brackets the standard deviation. IC50 data representend in figure 2
Genotype after-DST:
The genotype data used for the association analysis with the drug susceptibility tests (DST) herein demonstrated was performed with DNA extracted from the isolates after all in vitro tests.
Mix isolates were excluded from the performed analysis
